# Supplementary material for: Dynamic Adsorption of a Cationic Dye onto Wool Fibers as Column-Filling Media: Response Surface Optimization and Fixed-Bed Adsorption Modeling
Source: Materials (Basel). 2024 Feb 6;17(4):790. doi: 10.3390/ma17040790 (PMC10890706; doi:10.3390/ma17040790)
Supplement: Supplementary file 1 [file materials-17-00790-s001.zip]

Archive with 1 entries (1 files):
- materials-2840909-supplementary.pdf
